# Supplementary material for: Exploratory meta-analysis of the effect of music intervention on arousal promotion in patients with disorders of consciousness: evidence from controlled studies
Source: Front Neurosci. 2026 May 8;20:1831090. doi: 10.3389/fnins.2026.1831090 (PMC13195019; doi:10.3389/fnins.2026.1831090)
Supplement: Supplementary file 2 [file Data_Sheet_2.xlsx]

## Sheet: Sheet1
Supplementary material 2 Literature quality evaluation results
	RoB 2.0：Low risk；Some concerns；High risk ROBINS-I ：low risk; Moderate risk;High risk;Critical risk
	References	bias	Authors' judgement (A)	Authors' judgement (B)	Consistence	Conclusion	Support for judgement
1	Puggina & Silva, 2015	Randomization process	Some concerns	Low risk	NO	Some concerns	It was not explicitly stated whether allocation concealment was used. Due to the patients' impaired consciousness, informed consent was signed by their family members, which may have made the researchers aware of the group assignments, posing a risk of selection bias.
		Deviations from intended interventions	Low risk	Low risk	YES	Low risk	The study adopts a single blind design (blinding the researchers). Both the intervention group and the control group used headphones, while the control group played a "silent" recording. c)Both groups received the same basic care. No reported intervention deviation. Judgment rationale: The research design was reasonable, and the control group used appropriate placebo control (silent recording). B…
		Missing outcome data	Low risk	Some concerns	NO	Some concerns	The study initially screened 157 patients and ultimately included 76, with a high loss to follow-up rate (51.6%). The main reasons included brain death, family refusal, and death. However, the study provided a detailed report on the reasons for loss to follow-up and conducted an intention-to-treat analysis.
		Measurement of the outcome	Low risk	Low risk	YES	Low risk	In this study, blinding was applied to the evaluators, and objective measurements of electromyography (ENG) and facial expressions were also utilized to bolster the objectivity of outcome assessment.
		Selection of the reported result	Low risk	Low risk	YES	Low risk	The study reported the primary outcome indicator (changes in GCS scores) as well as objective outcome indicators, with no evidence of selective reporting identified.This study was published in 2015, when clinical trial registration was not yet widespread.
		Overall	Some concerns	Some concerns	YES	Some concerns	The primary concern lies in the fact that the randomization process failed to clearly articulate allocation concealment, coupled with a relatively high sample attrition rate. Nevertheless, the study employed objective outcome measures and found no evidence of selective reporting.
2	Yekefallah et al., 2021	Randomization process	Low risk	Low risk	YES	Low risk	The study employed a lottery-drawing approach for random assignment, differentiating between the intervention and control groups with red and white balls. Nurses unaware of the group allocations carried out the assignment, ensuring allocation concealmen
		Deviations from intended interventions	Low risk	Low risk	YES	Low risk	The study conducted research utilizing "Beach walk" music, maintaining a rhythm of 60-80 beats per minute and a volume level of 60-80 decibels, achieving good standardization.
		Missing outcome data	Low risk	Low risk	YES	Low risk	The study selected 54 cases out of 121, with 2 cases in each group being lost to follow-up (a loss to follow-up rate of 7.4%). The reasons for these losses included death and transfer to another hospital, and the data demonstrated good integrity.
		Measurement of the outcome	Low risk	Low risk	YES	Low risk	In this study, the Glasgow Coma Scale (GCS) and the Richmond Agitation-Sedation Scale (RASS) were employed, with daily measurements ensuring a high frequency of assessment.
		Selection of the reported result	Low risk	Some concerns	NO	Low risk	The study was registered at the Iranian Clinical Trial Registry (IRCT20190106042259N1) and clearly reported the primary outcome measure (GCS score) and all predetermined outcome measures
		Overall	Low risk	Some concerns	NO	Some concerns	Although the study used drawing lots for randomization, it had a small sample size.
3	Liang et al., 2008	Randomization process	High risk	High risk	YES	High risk	The description of the randomization method is seriously insufficient, making it impossible to judge the quality of randomization and allocation concealment, resulting in a high risk of selection bias
		Deviations from intended interventions	Some concerns	Some concerns	YES	Some concerns	The study did not describe how blinding was implemented, and the control group was not placebo-controlled, which may introduce performance bias.
		Missing outcome data	Some concerns	Some concerns	YES	Some concerns	The study did not report sample attrition or analytical methods, making it impossible to assess the impact of missing data on the results.
		Measurement of the outcome	Some concerns	Some concerns	YES	Some concerns	Although the study used standardized tools, the implementation of blinding and the assessment process were inadequately described.
		Selection of the reported result	High risk	High risk	YES	High risk	The study did not clearly pre-specify the primary outcome measures, and the reported results were relatively brief, making it impossible to obtain the study protocol for comparison.
		Overall	High risk	High risk	YES	High risk	The main issue with this study is that the randomization process did not clearly describe allocation concealment, specify the randomization method, or indicate whether blinding was used. Additionally, the reporting was incomplete, posing a risk of selective reporting.
4	Xiao, 2023	Randomization process	Low risk	Low risk	YES	Low risk	This study used a computer-generated random sequence, the randomization method was clearly described, and the risk of selection bias is low.
		Deviations from intended interventions	Low risk	Low risk	YES	Low risk	This study adopted a single-blind design, with the intervention performed by a music therapist and assessors blinded to group allocation, resulting in a low risk of bias.
		Missing outcome data	Low risk	Low risk	YES	Low risk	In this study, data integrity was good and the loss to follow-up rate was low.
		Measurement of the outcome	Low risk	Some concerns	NO	Some concerns	The study recruited 20 patients, with 15 completing the trial and 5 dropping out (3 due to COVID-19, 1 transferred to another hospital, and 1 for personal reasons).
		Selection of the reported result	Low risk	Low risk	YES	Low risk	This study was registered in the Chinese Clinical Trial Registry (ChiCTR1800017809); clearly reported all pre-specified outcome measures; reported complete statistical analysis results; and followed the CONSORT statement.
		Overall	Some concerns	Some concerns	YES	Some concerns	The main problem with this study is that the sample size is relatively small, which may affect the reliability of the results.
5	Sun & Chen, 2015	Bias due to confounding	High risk	Moderate risk	NO	High risk	In the study, the music group and the control group were in different wards (rehabilitation ward vs. ICU); There were systematic differences in nursing conditions between the two groups: the music group had fixed nursing staff, while the nursing staff for the control group changed frequently; the degree of family cooperation also differed: families in the music group cooperated actively, whereas …
		Bias in selection of participants into the study	High risk	Moderate risk	NO	High risk	In the study, group allocation was based on ward and family cooperation, introducing significant selection bias; the sample size was small; and no sample size calculation was reported.
		Bias in classification of interventions	Moderate risk	Moderate risk	YES	Moderate risk	In this study, the music intervention is generally clear but highly individualized; the definition of the control group is vague.
		Bias due to deviations from intended interventions	Moderate risk	Moderate risk	YES	Moderate risk	In this study, patient adherence to the intervention was not clearly reported; the two groups had different nursing staff, which may result in differences in implementation consistency.
		Bias due to missing data	Moderate risk	Moderate risk	YES	Moderate risk	In this study, the loss to follow-up was not clearly reported, and the method for handling missing data was not described.
		Bias in measurement of outcomes	Moderate risk	Moderate risk	YES	Moderate risk	In this study, standardized measurements of GCS and EEG were used, but the assessors could not be blinded.
		Bias in selection of the reported result	Moderate risk	Moderate risk	YES	Moderate risk	The study did not clearly pre-specify the primary outcome; adverse events were not reported.
		Overall	High risk	Moderate risk	NO	High risk	The primary strengths of this study: the use of quantitative EEG as an objective outcome measure; a relatively long intervention duration (4 weeks); and the correlation analysis between GCS and quantitative EEG. Primary limitations: significant confounding bias (differences in ward environment, nursing conditions, and family cooperation); lack of blinding; unreported missing data; and unclear gro…
6	Gu et al., 2025	Bias due to confounding	Low risk	Moderate risk	NO	Moderate risk	Strengths: Baseline characteristics showed balance between the two groups in terms of age, sex, education level, disease duration, diagnosis type, and concomitant treatments (p > 0.05); concomitant treatments that might affect outcomes (transcranial magnetic stimulation, transcranial direct current stimulation, acupuncture, and pharmacologic awakening therapy) were reported in detail. Limitations…
		Bias in selection of participants into the study	Moderate risk	Moderate risk	YES	Moderate risk	The study had clear inclusion/exclusion criteria; was single-center; used convenience sampling for allocation; and did not report allocation concealment.
		Bias in classification of interventions	low risk	low risk	YES	low risk	In this study, the MSOT intervention is defined in great detail; it has a high degree of standardization; it is implemented by certified NMTs; the control group intervention is also clearly defined.
		Bias due to deviations from intended interventions	low risk	low risk	YES	low risk	In this study, certified NMTs were used for implementation; all treatments were video-recorded; adherence monitoring was comprehensive.
		Bias due to missing data	low risk	low risk	YES	low risk	This study used GEE to analyze longitudinal data; the primary outcome had good completeness; behavioral data were obtained through video recording.
		Bias in measurement of outcomes	Moderate risk	Low risk	NO	Moderate risk	CRS-R is the gold standard tool; two physicians conducted the assessments and selected the best results. The behavioral observation scale demonstrated high reliability, although the assessors could not be fully blinded.
		Bias due to confounding	low risk	low risk	YES	low risk	This study reported all pre-specified outcomes; the statistical methods were complete; and a CONSORT flow diagram was provided.
		Overall	Moderate risk	Moderate risk	YES	Moderate risk	The main limitations of this study are that convenience sampling may lead to selection bias; blinding was not implemented; the sample size was small (an inherent limitation of a pilot study); and the handling of missing data was not clearly described.
7	Sun et al, 2017	Bias due to confounding	High risk	Moderate risk	NO	High risk	Group allocation was based on the order of admission, which may introduce time-related confounding, and baseline CRS-R scores were not reported; the matching status of hyperbaric oxygen therapy was unclear.
		Bias in selection of participants into the study	High risk	High risk	YES	High risk	This study used non-randomized grouping based on order of admission; did not report sample size calculation or allocation concealment; and was single-center.
		Bias in classification of interventions	Moderate risk	Moderate risk	YES	Moderate risk	The music intervention in this study is generally clear, but it is highly individualized (aggressive vs. pure music); the 40 dB volume is relatively low; and there is no placebo control.
		Bias due to deviations from intended interventions	Moderate risk	Moderate risk	YES	Moderate risk	In this study, adherence to the intervention was not clearly reported; the training and qualifications of the implementers were not specified.
		Bias due to missing data	Moderate risk	Moderate risk	YES	Moderate risk	The study did not clearly report dropouts/loss to follow-up; the method for handling missing data was not described.
		Bias in measurement of outcomes	Moderate risk	Moderate risk	YES	Moderate risk	In this study, standardized measurements of GCS and CRS-R were used; the assessors could not be blinded; the judgment of the awakening criteria may be subjective.
		Bias due to confounding	Moderate risk	Moderate risk	YES	Moderate risk	In this study, the primary outcome was not clearly pre-specified; adverse events were not reported; baseline CRS-R scores were not reported.
		Overall	High risk	High risk	YES	High risk	The main issue with this study is that grouping was based on the order of admission, which may introduce time-related confounding; sample size calculation and allocation concealment were not reported; it was single-center.
1. Assessment of Randomized Controlled Trials (RCTs) using Cochrane RoB 2.0 We assessed the risk of bias of the four included RCTs (Liang, 2008; Puggina & da Silva, 2015; Yekefallah et al., 2021; Xiao et al., 2023) using the Cochrane Risk of Bias tool for randomized trials, version 2 (RoB 2.0) (Flemyng et al., 2023). The assessment was performed at the study level for the primary outcome (change …
	Domains assessed:
	Domain	Key questions	Judgement criteria
	D1: Randomization process	Was allocation sequence random? Was allocation concealed? Were baseline imbalances consistent with chance?	Low risk if random sequence generation and concealment were adequate, and no baseline differences suggesting failure of randomization. Some concerns if method of randomization not described or allocation concealment unclear. High risk if non‑random or predictable allocation used.
	D2: Deviations from intended interventions	Were participants and personnel blinded to intervention? Were deviations from intended intervention balanced?	Low risk if blinding of participants and personnel was implemented and effective, or if lack of blinding unlikely to affect outcome (objective outcome). Some concerns if blinding not reported but outcome is objective (GCS/CRS‑R). High risk if lack of blinding likely to influence behavioral assessments.
	D3: Missing outcome data	Were outcome data available for all or nearly all participants? Was exclusions balanced?	Low risk if missing outcome data <5% and balanced across groups, or reasons for missing data unrelated to true outcome. Some concerns if missing 5‑20% without appropriate handling. High risk if missing >20% or differential missingness.
	D4: Measurement of the outcome	Was the method of outcome measurement appropriate? Were outcome assessors blinded?	Low risk if assessors were blinded to intervention allocation and measurement tool validated (GCS, CRS‑R). Some concerns if blinding not explicitly stated but outcome is objective (GCS is semi‑objective). High risk if outcome assessors aware of allocation and outcome is subjective.
	D5: Selection of the reported result	Was the analysis pre‑specified? Were multiple outcome measurements avoided?	Low risk if analysis plan pre‑specified (e.g., protocol or trial registration) and outcome reported as planned. Some concerns if no pre‑specification but single outcome measurement at a clinically meaningful time point. High risk if selective reporting of multiple time points or subscales.
	Overall risk of bias judgement: Low risk of bias – low risk in all domains. Some concerns – at least one domain with some concerns, but no high risk. High risk of bias – at least one domain rated high risk, or multiple domains with some concerns leading to substantial bias.
2. Assessment of Non‑Randomized Studies (NRS) using ROBINS‑I For the three non‑randomized controlled studies (Sun & Chen, 2015; Sun et al., 2017; Gu et al., 2025), we used the ROBINS‑I tool (Risk Of Bias In Non‑randomized Studies of Interventions) (Iheozor‑Ejiofor et al., 2026). The assessment targeted the same primary outcome (consciousness level change) and considered the following domains.
	Domain	Description	Judgement criteria
	Bias due to confounding	Were important confounders (e.g., baseline GCS, age, etiology, time since injury) measured and appropriately adjusted?	Low risk if studies used appropriate methods (e.g., regression adjustment, matching) to control for key confounders. Moderate risk if some confounders were adjusted but not all. Serious risk if no adjustment or major confounders unmeasured. Critical risk if no adjustment and confounding highly likely to bias effect estimate.
	Bias in selection of participants	Were selection of participants into the study and allocation to intervention based on participant characteristics?	Low risk if intervention and control groups were recruited from the same population over the same time period. Moderate/serious risk if groups recruited from different settings or time periods.
	Bias in classification of interventions	Was intervention status clearly defined and consistently applied?	Low risk if clear definitions of music intervention and control conditions were provided and adhered to.
	Bias due to deviations from intended interventions	Were co‑interventions balanced?	Low risk if both groups received similar usual care and no differential co‑interventions.
	Bias due to missing data	Similar to RoB 2 D3.	Same criteria as above.
	Bias in measurement of outcomes	Were outcome assessors blinded? Was the measurement tool validated?	Low risk if assessors blinded to group assignment. Moderate risk if outcome is objective (GCS/CRS‑R) but blinding not reported. Serious risk if outcome is subjective and assessors aware of allocation.
	Bias in selection of the reported result	Was the outcome pre‑specified and reported without selective reporting?	Low risk if protocol or clear pre‑specification exists. Moderate/serious risk if multiple outcomes measured but only favorable ones reported.
	Overall bias	Summary across domains.	Low risk – all domains low. Moderate risk – some concerns but no serious/critical. Serious risk – at least one serious domain. Critical risk – at least one critical domain.
